# Supplementary material for: MEDLINE search retrieval issues: A longitudinal query analysis of five vendor platforms
Source: PLoS One. 2021 May 6;16(5):e0234221. doi: 10.1371/journal.pone.0234221 (PMC8101950; doi:10.1371/journal.pone.0234221)
Supplement: S1 Data — (XLSX) [file pone.0234221.s001.xlsx]

## Sheet: keyword
	001-KEYWORD	PILOT 1 / Aug 2018	September	October	November	December	January	February	March	April	May	June	July	August	September
PMML	"neoplasms"[ALL] AND medline[SB]	2446925	2455040	2463875	2473797	2481432	2489423	2499184	2507109	2519526	2527791	2538251	2548273	2557974	2568696
PQML	NOFT("neoplasms")	2459559	2467649	2475724	2485490	2493262	2499152	2500504	2517011	2530187	2534720	2548651	2557152	2566638	2575741
EHML	TX("neoplasms")	2455396	2467319	2474206	2484396	2488385	2498651	2508806	2511573	2533530	2541406	2549678	2557602	2566615	2578130
WSML	TS=("neoplasms")	2452088	2462216	2471152	2480301	2489705	2497189	2507894	2515319	2527571	2535780	2545094	2556789	2567024	2578011
OML	neoplasms.AF	2447309	2452952	2460695	2471800	2476629	2485581	2497047	2504746	2517076	2523501	2535182	2544153	2555490	2563975
	002-SINGLE MESH TERM ONLY, NO EXPLODE
PMML	"neoplasms"[MH:NOEXP]	387612	388673	389955	391392	392547	393917	395436	396678	398634	400102	401923	403669	405183	406960
PQML	MESH.EXACT("neoplasms")	387490	388527	389674	391085	392243	393192	393367	395934	398030	398851	401215	402657	404187	405607
EHML	MH("neoplasms")	386955	388411	389410	390856	391446	393059	394665	395105	398502	399875	401332	402666	404110	405960
WSML	MH=("neoplasms")	386469	387839	389120	390415	391829	393062	394762	395865	397766	399187	400814	402841	404479	406222
OML	neoplasms.sh	387797	388384	389537	391082	391848	393294	395058	396302	398245	399367	401385	402987	404831	406088
	003-KEYWORD, DATE 1950-2015
PMML	"neoplasms"[ALL] AND 1950:2015[DP] AND Medline[SB]	2250925	2250992	2251033	2251062	2251103	2251109	2251128	2251126	2251180	2251196	2251209	2251211	2251213	2251226
PQML	NOFT("neoplasms") AND YR(1950-2015)	2238666	2238672	2238698	2238716	2238755	2238759	2238652	2238661	2238695	2238698	2238828	2238830	2238832	2238844
EHML	TX("neoplasms") AND YR 1950-2015	2238679	2238971	2238997	2239016	2239018	2239061	2239080	2239082	2239078	2239097	2239102	2239104	2239107	2239118
WSML	TS=("neoplasms") AND PY=(1950-2015)	2238078	2238089	2238118	2238148	2238188	2238195	2238213	2238226	2238255	2238282	2238285	2238290	2238294	2238306
OML	1. neoplasms.AF 2. limit 1 to YR=1950-2015	2232457	2232456	2232480	2232502	2232502	2232595	2232526	2232524	2232551	2232557	2232557	2232557	2232560	2232253
	004-SINGLE MESH TERM ONLY, SINGLE BRANCH, NO EXPLODE, DATE 1950-2015
PMML	"neoplasms"[MH:NOEXP] AND 1950:2015[DP]	349578	349583	349598	349601	349602	349602	349604	349604	349608	349612	349615	349615	349615	349618
PQML	MESH.EXACT("neoplasms") AND YR(1950-2015)	347181	347182	347192	347192	347193	347193	347185	347184	347190	347190	347199	347199	347199	347201
EHML	MH("neoplasms") AND YR 1950-2015	347186	347195	347205	347205	347205	347206	347207	347207	347211	347213	347212	347212	347212	347213
WSML	MH=("neoplasms") AND PY=(1950-2015)	347170	347173	347183	347183	347184	347184	347187	347187	347190	347193	347193	347192	347192	347194
OML	1. neoplasms.SH 2. limit 1 to YR=1950-2015	347189	347184	347195	347195	347195	347211	347187	347187	347190	347191	347191	347191	347192	347141
	005-SINGLE MESH TERM, SINGLE BRANCH, NO EXPLODE, PLUS KEYWORD, DATE 1950-2015
PMML	"neoplasms"[MH:NOEXP] AND "immune"[ALL] AND 1950:2015[DP]	15004	15004	15004	15005	15005	15005	15006	15006	15006	15006	15005	15005	15005	15005
PQML	MESH.EXACT("neoplasms") AND NOFT("immune") AND YR(1950-2015)	15009	15009	15011	15011	15013	15005	15007	15013	15014	15014	15014	15014	15014	15014
EHML	MH("neoplasms") AND TX("immune") AND YR 1950-2015	15070	15086	15088	15088	15090	15082	15082	15079	15089	15091	15090	15090	15090	15090
WSML	MH=("neoplasms") AND TS=("immune") AND PY=(1950-2015)	14710	14711	14711	14711	14711	14711	14712	14712	14712	14712	14712	14712	14712	14712
OML	1. neoplasms.SH AND immune.AF 2. limit 1 to YR=1950-2015	14830	14830	14830	14830	14830	14831	14830	14830	14830	14830	14830	14830	14830	14828
	006-SINGLE MESH TERM ONLY, =>2 BRANCHES, NO EXPLODE, DATE 1950-2015
PMML	"dementia"[MESH TERMS:NOEXP] AND 1950:2015[DP]	41435	41436	41444	41444	41444	41447	41452	41452	41454	41455	41455	41455	41455	41455
PQML	MESH.EXACT("dementia") AND YR(1950-2015)	40859	40859	40861	40861	40861	40861	40860	40864	40865	40865	40866	40866	40866	40866
EHML	MH("dementia") AND YR 1950-2015	40854	40860	40862	40862	40862	40862	40866	40866	40867	40867	40867	40867	40867	40867
WSML	MH=("dementia") AND PY=(1950-2015)	40858	40858	40860	40860	40860	40860	40864	40864	40865	40865	40865	40865	40865	40865
OML	1. dementia.SH 2. limit 1 to YR=1950-2015	40859	40859	40861	40861	40861	40864	40864	40864	40865	40865	40865	40865	40865	40851
	007-SINGLE MESH TERM ONLY, =>2 BRANCHES, NO EXPLODE, PLUS KEYWORD, DATE 1950-2015
PMML	"dementia"[MH:NOEXP] AND "immune"[ALL] AND 1950:2015[DP]	172	172	172	172	172	172	172	172	172	172	172	172	172	172
PQML	MESH.EXACT("dementia") AND NOFT("immune") AND YR(1950-2015)	184	184	184	184	184	184	184	183	184	184	184	184	184	184
EHML	MH("dementia") AND TX("immune") AND YR 1950-2015	181	184	184	184	184	184	184	184	184	184	184	184	184	184
WSML	MH=("dementia") AND TS=("immune") AND PY=(1950-2015)	169	169	169	169	169	169	169	169	169	169	169	169	169	169
OML	1. dementia.SH AND immune.AF 2. limit 1 to YR=1950-2015	171	171	171	171	171	171	171	171	171	171	171	171	171	171
	008-SINGLE MESH TERM ONLY, SINGLE BRANCH, EXPLODE, DATE 1950-2015
PMML	"neoplasms"[MH] AND 1950:2015[DP]	2838059	2838141	2838188	2838230	2838274	2838282	2838303	2838311	2838376	2838372	2838389	2838392	2838394	2838407
PQML	MESH.EXPLODE("neoplasms") AND YR(1950-2015)	2818055	2818063	2818093	2818120	2818157	2818157	2818028	2818042	2818080	2818083	2818225	2818225	2818227	2818239
EHML	MH("neoplasms+") AND YR 1950-2015	2813048	2815999	2816030	2816057	2816057	2816094	2816107	2816107	2816150	2816138	2816136	2816136	2818138	2816149
WSML	MH:exp=("neoplasms") AND PY=(1950-2015)	347170	347173	347183	347183	347184	347184	347187	347187	347190	347193	347193	347192	347192	347194
OML	1. EXP neoplasms/ 2. limit 1 to YR=1950-2015	2815948	2815946	2815975	2816007	2816007	2816112	2816025	2816024	2816054	2816061	2816043	2816043	2816046	2815674
	009-SINLGE MESH TERM, SINGLE BRANCH, EXPLODE, PLUS KEYWORD, DATE 1950-2015
PMML	"neoplasms"[MH] AND "immune"[ALL] AND 1950:2015[DP]	72297	72297	72297	72300	72300	72300	72301	72301	72301	72303	72301	72301	72301	72301
PQML	MESH.EXPLODE("neoplasms") AND NOFT("immune") AND YR(1950-2015)	72638	72638	72641	72642	72644	72619	72623	72644	72644	72644	72646	72646	72646	72646
EHML	MH("neoplasms+") AND TX("immune") AND YR 1950-2015	72885	72984	72987	72988	72990	72965	72958	72941	72976	72992	72990	72990	72990	72990
WSML	MH:exp=("neoplasms") AND TS=("immune") AND PY=(1950-2015)	14710	14711	14711	14711	14711	14711	14712	14712	14712	14712	14712	14712	14712	14712
OML	1. EXP neoplasms/ AND immune.AF 2. limit 1 to YR=1950-2015	71594	71594	71594	71594	71594	71596	71593	71593	71593	71593	71593	71593	71592	71572
	010-SINGLE MESH TERM ONLY, =>2 BRANCHES, EXPLODE, DATE 1950-2015
PMML	"dementia"[MH] AND 1950:2015[DP]	134199	134205	134217	134219	134219	134223	134251	134251	134255	134258	134259	134259	134259	134259
PQML	MESH.EXACT.EXPLODE( "dementia") AND YR(1950-2015)	132589	132589	132593	132594	132594	132594	132590	132596	132599	132599	132603	132603	132603	132603
EHML	MH("dementia+") AND YR 1950-2015	132587	132596	132599	132600	132600	132600	132605	132605	132608	132609	132609	132609	132609	132609
WSML	MH:exp=("dementia") AND PY=(1950-2015)	132586	132586	132590	132591	132591	132591	132596	132596	132598	132599	132599	132599	132599	132599
OML	1. EXP dementia/ 2. limit 1 to YR=1950-2015	132590	132590	132593	132595	132595	132602	132596	132596	132598	132598	132599	132599	132599	132555
	011-SINGLE MESH TERM ONLY, =>2 BRANCHES, EXPLODE, PLUS KEYWORD, DATE 1950-2015
PMML	"dementia"[MH] AND "immune"[ALL] AND 1950:2015[DP]	2181	2181	2181	2181	2181	2181	2181	2181	2181	2181	2181	2181	2181	2181
PQML	MESH.EXACT.EXPLODE( "dementia") AND NOFT("immune") AND YR(1950-2015)	2532	2532	2534	2534	2534	2529	2530	2534	2534	2534	2534	2534	2534	2534
EHML	MH("dementia+") AND TX("immune") AND YR 1950-2015	2530	2544	2546	2546	2546	2541	2540	2540	2546	2546	2546	2546	2546	2546
WSML	MH:exp=("dementia") AND TS=("immune") AND PY=(1950-2015)	2075	2075	2075	2075	2075	2075	2075	2075	2075	2075	2075	2075	2075	2075
OML	1. EXP dementia/ AND immune.AF 2. limit 1 to YR=1950-2015	2160	2160	2160	2160	2160	2160	2159	2159	2159	2159	2159	2159	2159	2157
	012-TWO MESH TERMS, ONE BOOLEAN NOT, NO EXPLODE 1st
PMML	"neoplasms"[MH:NOEXP] NOT "humans"[MH]	36396	36453	36503	36560	36596	36634	36679	36721	36787	36837	36893	36943	36988	37050
PQML	MESH.EXACT("neoplasms" NOT "humans")	36393	36444	36497	36551	36588	36615	36626	36701	36768	36796	36873	36917	36964	37016
EHML	MH("neoplasms" NOT "humans")	36366	36436	36475	36531	36549	36597	36641	36664	36781	36831	36873	36910	36957	37017
WSML	MH=("neoplasms" NOT "humans")	36357	36421	36475	36528	36573	36604	36656	36697	36755	36807	36858	36917	36968	37029
OML	(neoplasms NOT humans).SH	36393	36434	36483	36541	36572	36622	36664	36714	36776	36811	36878	36918	36983	37029
	013-TWO MESH TERMS, BOOLEAN NOT, AND ONE KEYWORD TITLE TERM, NO EXPLODE 1st
PMML	"neoplasms"[MH:NOEXP] NOT "humans"[MH] AND "immune"[TI]	370	376	377	379	380	382	384	386	389	392	393	396	397	403
PQML	MESH.EXACT("neoplasms" NOT "humans") AND TI("immune")	370	375	377	379	380	382	382	385	388	389	393	396	397	401
EHML	MH("neoplasms" NOT "humans") AND TI("immune")	370	375	377	379	379	382	383	385	389	392	393	394	395	401
WSML	MH=("neoplasms" NOT "humans") AND TI="immune"	368	373	375	378	379	381	383	385	388	391	392	395	396	402
OML	(neoplasms NOT humans).SH AND immune.TI	370	375	377	378	379	382	383	386	389	390	393	394	397	403
	014-TWO MESH TERMS, ONE BOOLEAN NOT, ABSTRACT SEARCH, NO EXPLODE 1st
PMML	"neoplasms"[MH:NOEXP] NOT "humans"[MH] AND immune[TIAB] NOT immune[TI]	1042	1046	1054	1060	1065	1071	1075	1080	1091	1102	1106	1117	1119	1125
PQML	MESH.EXACT("neoplasms" NOT "humans") AND AB("immune")	1100	1106	1115	1122	1128	1131	1132	1144	1158	1164	1178	1189	1195	1199
EHML	MH("neoplasms" NOT "humans") AND AB("immune")	1097	1106	1113	1120	1122	1129	1137	1141	1160	1171	1177	1186	1189	1203
WSML	MH=("neoplasms" NOT "humans") AND TS=("immune") NOT TI=("immune")	1228	1236	1244	1249	1255	1260	1265	1271	1281	1290	1297	1306	1311	1317
OML	(neoplasms NOT humans).SH AND immune.AB	1109	1112	1119	1126	1130	1137	1145	1152	1166	1172	1184	1191	1201	1209
	015-TWO MESH TERMS, TWO BOOLEAN NOTS FOR ONE MESH TERM AND ONE JOURNAL TITLE, NO EXPLODE 1st
PMML	"neoplasms"[MH:NOEXP] NOT "humans"[MH] NOT "cancer research"[TA]	34973	35030	35080	35137	35173	35211	35256	35298	35364	35414	35470	35519	35564	35625
PQML	MESH.EXACT("neoplasms" NOT "humans") NOT JN.EXACT(cancer research)	34970	35021	35074	35128	35165	35192	35203	35278	35345	35373	35450	35493	35540	35591
EHML	MH("neoplasms" NOT "humans") NOT JN(cancer research)	34943	35013	35052	35108	35126	35174	35218	35241	35358	35408	35450	35486	35533	35592
WSML	MH=("neoplasms" NOT "humans") NOT SO="CANCER RESEARCH"	34934	34998	35052	35105	35130	35181	35233	35274	35332	35384	35435	35493	35544	35604
OML	(neoplasms NOT humans).SH NOT "Cancer Research".NJ	34970	35011	35060	35118	35149	35199	35241	35291	35353	35388	35455	35494	35559	35604
	016-TWO MESH TERMS, ONE BOOLEAN NOT, JOURNAL TITLE, NO EXPLODE 1st
PMML	"neoplasms"[MH:NOEXP] NOT "humans"[MH] AND "cancer research"[TA]	1423	1423	1423	1423	1423	1423	1423	1423	1423	1423	1423	1424	1424	1425
PQML	MESH.EXACT("neoplasms" NOT "humans") AND JN.EXACT(cancer research)	1423	1423	1423	1423	1423	1423	1423	1422	1423	1423	1423	1424	1424	1425
EHML	MH("neoplasms" NOT "humans") AND JN(cancer research)	1423	1423	1423	1423	1423	1423	1423	1423	1423	1423	1423	1424	1424	1425
WSML	MH=("neoplasms" NOT "humans") AND SO="CANCER RESEARCH"	1423	1423	1423	1423	1423	1423	1423	1423	1423	1423	1423	1424	1424	1425
OML	(neoplasms NOT humans).SH AND "Cancer Research".NJ	1423	1423	1423	1423	1423	1423	1423	1423	1423	1423	1423	1424	1424	1425
	017-TWO MESH TERMS, ONE AUTHOR NAME, NO EXPLODE 1st
PMML	"neoplasms"[MH:NOEXP] NOT "humans"[MH] AND busch h[AU]	41	41	41	41	41	41	41	41	41	41	41	41	41	41
PQML	MESH.EXACT("neoplasms" NOT "humans") AND AU("busch h")	41	41	41	41	41	41	41	41	41	41	41	41	41	41
EHML	MH("neoplasms" NOT "humans") AND AU("busch h")	41	41	41	41	41	41	41	41	41	41	41	41	41	41
WSML	MH=("neoplasms" NOT "humans") AND AU="busch h"	41	41	41	41	41	41	41	41	41	41	41	41	41	41
OML	(neoplasms NOT humans).SH AND "busch h".AU	41	41	41	41	41	41	41	41	41	41	41	41	41	41
	018-SINGLE AUTHOR SEARCH
PMML	"busch h"[AU] AND medline[SB]	744	745	747	747	747	748	750	752	755	757	759	760	761	762
PQML	AU.EXACT("busch, h")	679	678	678	678	678	678	678	678	678	678	679	679	679	679
EHML	ZA("busch h")	773	774	775	776	780	783	783	783	786	786	788	789	790	791
WSML	AU=("busch h")	887	886	886	887	887	887	887	887	888	888	889	890	891	891
OML	"busch h".AU	743	744	745	746	746	747	748	751	753	754	758	759	760	761
	019-SEARCH MESH TERM AND AGAINST TWO JOURNALS
PMML	"neoplasms"[MH:NOEXP] AND ("Lancet (London, England)"[TA] OR "JAMA"[TA])	3485	3485	3495	3504	3506	3509	3509	3511	3511	3513	3513	3513	3516	3519
PQML	MESH.EXACT("neoplasms") AND SO.EXACT("Lancet (London, England)" OR "JAMA")	3485	3485	3494	3502	3505	3508	3508	3511	3510	3513	3512	3512	3514	3516
EHML	MH("neoplasms") AND JN("Lancet [Lancet] NLMUID: 2985213R" OR "JAMA [JAMA] NLMUID: 7501160")	3485	3485	3494	3504	3504	3509	3509	3510	3511	3513	3513	3513	3514	3519
WSML	MH=("neoplasms") AND SO=("LANCET LONDON ENGLAND" OR "JAMA")	3479	3479	3489	3498	3501	3504	3504	3506	3506	3508	3508	3508	3510	3514
OML	neoplasms.SH AND ("Lancet (London, England)" OR "JAMA").NJ	3485	3485	3494	3504	3504	3509	3509	3511	3511	3513	3513	3513	3514	3519
	020-SEARCH TITLE TERM AND AGAINST TWO JOURNALS
PMML	neoplasm[TI] OR neoplasms[TI] AND ("Lancet (London, England)"[TA] OR "JAMA"[TA])	111	111	111	111	111	111	111	111	111	112	112	112	112	112
PQML	TI(neoplasms) AND JN.EXACT("JAMA" OR "Lancet (London, England)")	111	111	111	111	111	111	111	111	111	111	112	112	112	112
EHML	TI(neoplasms) AND JN("Lancet [Lancet] NLMUID: 2985213R" OR "JAMA [JAMA] NLMUID: 7501160")	111	111	111	111	111	111	111	111	111	112	112	112	112	112
WSML	TI=(neoplasms) AND SO=("LANCET LONDON ENGLAND" OR "JAMA")	111	111	111	111	111	111	111	111	111	112	112	112	112	112
OML	(neoplasm OR neoplasms).TI AND ("Lancet (London, England)" OR "JAMA").NJ	110	110	110	110	110	110	110	110	110	110	111	111	111	111
	021-ALL FIELDS PLUS TWO JOURNALS
PMML	"neoplasms"[ALL] AND ("Lancet (London, England)"[TA] OR "JAMA"[TA]) AND medline[SB]	16217	16232	16291	16307	16315	16329	16338	16348	16360	16379	16391	16400	16416	16448
PQML	NOFT("neoplasms") AND JN("Lancet (London, England)" OR "JAMA")	18599	18626	18690	18750	18786	18799	18801	18934	18977	19061	19205	19218	19235	19455
EHML	"neoplasms" AND JN("Lancet [Lancet] NLMUID: 2985213R" OR "JAMA [JAMA] NLMUID: 7501160")	16510	16227	16289	16305	16310	16326	16336	16341	16361	16381	16388	16395	16408	16439
WSML	TS=("neoplasms") AND SO=("LANCET LONDON ENGLAND" OR "JAMA")	16209	16218	16281	16296	16307	16319	16327	16339	16351	16371	16378	16390	16405	16436
OML	neoplasms.AF AND ("Lancet (London, England)" OR "JAMA").NJ	16221	16223	16289	16305	16309	16324	16336	16348	16360	16369	16387	16396	16408	16440
	022-SINGLE MESH TERM ONLY, >=2 BRANCHES, NO EXPLODE
PMML	"dementia"[MH:NOEXP]	45419	45603	45782	45933	46123	46290	46494	46692	46926	47112	47416	47692	48020	48375
PQML	MESH.EXACT("dementia")	45399	45565	45748	45895	46089	46215	46217	46587	46854	46962	47265	47482	47814	48071
EHML	MH("dementia")	45310	45549	45716	45869	45965	46199	46409	46449	46904	47094	47296	47475	47770	48205
WSML	MH=("dementia")	45239	45469	45678	45819	46032	46183	46413	46572	46817	47014	47234	47566	47917	48265
OML	dementia.SH	45465	45548	45741	45912	46018	46227	46454	46621	46892	47024	47294	47582	47933	48226
	023-SINGLE MESH TERM ONLY, >=2 BRANCHES, EXPLODE
PMML	"dementia"[MH]	148006	148552	149146	149709	150256	150821	151726	152372	153135	153751	154759	155662	156631	157587
PQML	MESH.EXPLODE("dementia")	55715	151802	152412	152982	153546	153962	154007	155454	156337	156653	157845	158598	159625	160356
EHML	MH("dementia+")	147685	148396	148927	149503	149752	150490	151401	151591	153091	153675	154369	154983	155897	157133
WSML	MH:exp=("dementia")	147432	148139	148798	149320	149952	150439	151440	152018	152785	153391	154166	155250	156321	157237
OML	EXP dementia/	148132	148383	148979	149599	149916	150579	151536	152167	153009	153412	154397	155250	156417	157155
	024-TWO MESHS TERMS, >=2 BRANCHES, BOTH NO EXPLODE
PMML	"dementia"[MH:NOEXP] AND "risk"[MH:NOEXP]	591	597	600	601	602	609	612	615	620	623	624	624	628	632
PQML	MESH.EXACT("dementia" AND "risk")	590	596	599	600	601	603	603	611	617	618	624	624	627	628
EHML	MH("dementia" AND "risk")	589	595	597	598	598	602	608	610	620	623	624	624	628	632
WSML	MH=("dementia") AND MH=("risk")	0	0	0	0	0	0	0	0	0	0	0	0	0	0
OML	(dementia AND risk).SH	591	595	599	601	601	604	611	615	620	621	624	624	628	632
	025-TWO MESHS TERMS, >=2 BRANCHES, BOTH EXPLODE
PMML	"dementia"[MH] AND "risk"[MH]	12582	12627	12680	12716	12762	12815	12911	12984	13055	13097	13169	13228	13335	13426
PQML	MESH.EXACT.EXPLODE("dementia" AND "risk")	5834	12614	12672	12708	12755	12789	12789	12942	13028	13051	13139	13172	13280	13356
EHML	MH("dementia+" AND "risk+")	12556	12609	12661	12697	12717	12780	12886	12902	13051	13093	13140	13177	13272	13387
WSML	MH:exp=("dementia" AND "risk")	12530	12585	12652	12686	12736	12775	12883	12947	13021	619	620	621	625	629
OML	EXP dementia/ AND EXP risk/	12603	12609	12664	12715	12735	12791	12889	12964	13048	13079	13146	13200	13305	13374
	026-TWO MESH TERMS, ONE >=2 BRANCHES (not exploded), ONE SINGLE BRANCH, ONE BOOLEAN NOT
PMML	"dementia"[MH:NOEXP] NOT "humans"[MH]	574	576	581	585	588	589	590	593	595	596	598	599	601	601
PQML	MESH.EXACT("dementia") NOT MESH("humans")	574	576	579	584	587	588	588	592	594	595	598	599	600	601
EHML	MH("dementia" NOT "humans")	573	575	577	583	585	587	588	590	595	596	598	598	599	601
WSML	MH=("dementia" NOT "humans")	572	575	578	582	587	588	589	592	594	595	597	598	599	600
OML	(dementia NOT humans).SH	574	575	578	585	587	589	590	593	595	596	598	599	600	601
	027-TWO MESH TERMS, ONE >=2 BRANCHES (exploded), ONE SINGLE BRANCH, ONE BOOLEAN NOT
PMML	"dementia"[MH] NOT "humans"[MH]	9321	9372	9432	9502	9551	9624	9710	9794	9887	9948	10045	10140	10218	10293
PQML	MESH.EXPLODE("dementia") NOT MESH.EXPLODE("humans")	999	9369	9421	9493	9541	9595	9609	9764	9860	9889	10010	10086	10175	10229
EHML	MH("dementia+" NOT "humans")	9289	9359	9406	9477	9501	9580	9666	9696	9882	9940	10011	10069	10149	10249
WSML	MH:exp=("dementia" NOT "humans")	9262	9335	9397	9456	9521	9586	9687	9767	9852	47014	47234	47566	47917	48265
OML	EXP dementia/ NOT EXP humans/	9328	9360	9411	9484	9523	9595	9692	9775	9871	9912	10019	10089	10205	10262
	028-TWO MESH TERMS, ONE >=2 BRANCHES (not exploded), ONE SINGLE BRANCH
PMML	"dementia"[MH:NOEXP] AND "humans"[MH]	44845	45027	45201	45348	45535	45701	45904	46099	46331	46516	46818	47093	47419	47774
PQML	MESH.EXACT("dementia") AND MESH("humans")	44825	44989	45169	45311	45502	45627	45629	45996	46260	46367	46667	46883	47214	47470
EHML	MH("dementia" AND "humans")	44737	44974	45139	45286	45380	45612	45821	45859	46309	46498	46698	46877	47171	47604
WSML	MH=("dementia" AND "humans")	0	9335	0	0	0	0	0	0	0	0	0	0	0	0
OML	(dementia AND humans).SH	44891	44973	45163	45327	45431	45638	45864	46028	46297	46428	46696	46983	47333	47625
	029-TWO MESH TERMS, ONE >=2 BRANCHES (exploded), ONE SINGLE BRANCH
PMML	"dementia"[MH] AND "humans"[MH]	138685	139180	139714	140207	140705	141197	142016	142578	143248	143803	144714	145522	146413	147294
PQML	MESH.EXPLODE("dementia") AND MESH.EXPLODE("humans")	54716	142433	142991	143489	144005	144367	144398	145689	146477	146764	147835	148512	149450	150127
EHML	MH("dementia+" AND "humans+")	138396	139037	139521	140026	140251	140910	141735	141895	143209	143735	144358	144914	145748	146884
WSML	MH:exp=("dementia" AND "humans")	138170	138804	139401	139864	140431	140853	141753	142251	142933	0	0	0	0	0
OML	EXP dementia/ AND EXP humans/	138804	139023	139568	140115	140393	140984	141844	142392	143138	143500	144378	145161	146212	146893
